# Supplementary material for: Optogenetic patterning generates multi-strain biofilms with spatially distributed antibiotic resistance
Source: Nat Commun. 2024 Nov 1;15:9443. doi: 10.1038/s41467-024-53546-1 (PMC11530673; doi:10.1038/s41467-024-53546-1)
Supplement: Supplementary file 4 — Source Data [file 41467_2024_53546_MOESM4_ESM.xlsx]

## Sheet: Fig1c
channel	region	rep	GR-normalized fluorescence
RFP	GR	1	0.908942
RFP	R	1	0.916458
RFP	G	1	0.344633
RFP	N	1	0.307615
GFP	GR	1	0.990699
GFP	R	1	0.297308
GFP	G	1	1.49405
GFP	N	1	0.238218
Hoescht	GR	1	0.911617
Hoescht	R	1	0.554944
Hoescht	G	1	0.805205
Hoescht	N	1	0.229007
RFP	GR	2	1.09215
RFP	R	2	1.14871
RFP	G	2	0.353408
RFP	N	2	0.344459
GFP	GR	2	0.925774
GFP	R	2	0.251145
GFP	G	2	1.38248
GFP	N	2	0.209641
Hoescht	GR	2	0.992279
Hoescht	R	2	0.618515
Hoescht	G	2	0.769462
Hoescht	N	2	0.219638
RFP	GR	3	0.998904
RFP	R	3	1.15857
RFP	G	3	0.34922
RFP	N	3	0.305307
GFP	GR	3	1.08353
GFP	R	3	0.279524
GFP	G	3	1.32899
GFP	N	3	0.187547
Hoescht	GR	3	1.0961
Hoescht	R	3	0.679865
Hoescht	G	3	0.779298
Hoescht	N	3	0.227144

## Sheet: Fig2c
channel	region	rep	mean fluorescence (AU)
RFP	RB	1	2759.52
RFP	B	1	1437.77
RFP	N	1	307.18
Hoescht	RB	1	3403.82
Hoescht	B	1	3078.22
Hoescht	N	1	1074.18
RFP	RB	2	2480.48
RFP	B	2	1385.46
RFP	N	2	229.718
Hoescht	RB	2	3207.01
Hoescht	B	2	2902.06
Hoescht	N	2	1100.13
RFP	RB	3	3414.59
RFP	B	3	1591.64
RFP	N	3	438.718
Hoescht	RB	3	3220.09
Hoescht	B	3	2965.15
Hoescht	N	3	859.738

## Sheet: Fig3ef
expt	rep	time (h)	position (Î¼m)	[Ampicillin] (mg/mL)	GFP shift (Î¼m)	RFP shift (Î¼m)
experiment	1	0	-150	0	0	0
experiment	1	0	400	0	0	0
experiment	1	2	-150	0	3.37806	6.37004
experiment	1	2	400	0	5.53283	0.524558
experiment	1	4	-150	0	9.26646	10.8591
experiment	1	4	400	0	18.3329	6.58847
experiment	1	6	-150	0	13.2684	21.0115
experiment	1	6	400	0	30.6569	12.135
experiment	1	8	-150	0	19.2763	26.0749
experiment	1	8	400	0	42.6216	27.346
experiment	1	10	-150	0	17.554	32.308
experiment	1	10	400	0	44.4247	40.0663
experiment	2	0	-150	0	0	0
experiment	2	0	400	0	0	0
experiment	2	2	-150	0	4.53795	1.53384
experiment	2	2	400	0	7.95134	7.71148
experiment	2	4	-150	0	9.53601	4.99648
experiment	2	4	400	0	21.7265	19.0745
experiment	2	6	-150	0	16.0924	6.9465
experiment	2	6	400	0	33.6147	26.6087
experiment	2	8	-150	0	19.711	11.2486
experiment	2	8	400	0	40.9424	42.5954
experiment	2	10	-150	0	23.2632	14.4395
experiment	2	10	400	0	43.4346	42.5777
experiment	3	0	-150	0	0	0
experiment	3	0	400	0	0	0
experiment	3	2	-150	0	4.28938	0.257074
experiment	3	2	400	0	10.0177	2.68162
experiment	3	4	-150	0	7.62367	4.90446
experiment	3	4	400	0	14.7172	11.3944
experiment	3	6	-150	0	10.3668	8.56273
experiment	3	6	400	0	21.8748	20.6452
experiment	3	8	-150	0	12.0288	13.9347
experiment	3	8	400	0	33.6151	32.528
experiment	3	10	-150	0	11.2671	17.1429
experiment	3	10	400	0	40.5465	39.8156
simulation	1	0	-150	0	0	0
simulation	1	0	400	0	0	0
simulation	1	2	-150	0	3.17437	3.17437
simulation	1	2	400	0	3.90137	3.90137
simulation	1	4	-150	0	7.24367	7.24367
simulation	1	4	400	0	10.8706	10.8706
simulation	1	6	-150	0	11.8644	11.8644
simulation	1	6	400	0	20.7449	20.7449
simulation	1	8	-150	0	17.1961	17.1961
simulation	1	8	400	0	33.2838	33.2838
simulation	1	10	-150	0	21.3287	21.3287
simulation	1	10	400	0	41.214	41.214

## Sheet: Fig4bd
expt	rep	time (h)	position (Î¼m)	[Ampicillin] (mg/mL)	GFP shift (Î¼m)	RFP shift (Î¼m)
experiment	1	8	0	0	18.5452	31.522
experiment	1	8	400	0	42.6216	27.346
experiment	2	8	0	0	20.4992	41.6292
experiment	2	8	400	0	40.9424	42.5954
experiment	3	8	0	0	20.4986	31.2743
experiment	3	8	400	0	33.6151	32.528
experiment	1	8	0	0.1	25.5675	14.9138
experiment	1	8	400	0.1	29.7472	12.7479
experiment	2	8	0	0.1	29.2574	24.619
experiment	2	8	400	0.1	33.4559	17.1303
experiment	3	8	0	0.1	25.7247	34.085
experiment	3	8	400	0.1	52.7435	27.08
experiment	1	8	0	0.316228	20.2055	17.4345
experiment	1	8	400	0.316228	31.5214	7.36524
experiment	2	8	0	0.316228	20.0335	16.1005
experiment	2	8	400	0.316228	48.5718	8.89637
experiment	3	8	0	0.316228	27.9065	30.866
experiment	3	8	400	0.316228	33.1484	9.50517
experiment	1	8	0	1	19.0052	19.4738
experiment	1	8	400	1	31.3988	-3.15025
experiment	2	8	0	1	21.8021	19.7445
experiment	2	8	400	1	33.6667	13.1323
experiment	3	8	0	1	28.9266	17.8651
experiment	3	8	400	1	33.8484	-2.00433
experiment	1	8	0	3.16228	20.0347	14.0428
experiment	1	8	400	3.16228	30.1902	7.16377
experiment	2	8	0	3.16228	4.84382	10.9303
experiment	2	8	400	3.16228	36.3872	-6.61675
experiment	3	8	0	3.16228	16.8056	-4.00437
experiment	3	8	400	3.16228	19.5185	-4.31272
experiment	1	8	0	10	1.26325	4.75666
experiment	1	8	400	10	2.72379	-3.17785
experiment	2	8	0	10	3.65153	-2.09751
experiment	2	8	400	10	2.84126	-0.514022
experiment	3	8	0	10	0.467106	-2.73357
experiment	3	8	400	10	-0.781658	0.286129
simulation	1	8	0	0	22.9315	22.9315
simulation	1	8	400	0	33.2838	33.2838
simulation	1	8	0	0.1	24.9226	19.5278
simulation	1	8	400	0.1	33.457	13.8473
simulation	1	8	0	0.316228	26.3386	17.2677
simulation	1	8	400	0.316228	33.3861	3.38782
simulation	1	8	0	1	26.1839	14.0614
simulation	1	8	400	1	31.1825	2.46231
simulation	1	8	0	3.16228	19.6307	9.54691
simulation	1	8	400	3.16228	21.2595	2.19669
simulation	1	8	0	10	4.81885	3.3108
simulation	1	8	400	10	2.03907	2.08945

## Sheet: Fig4ce
expt	rep	time (h)	position (Î¼m)	[Ampicillin] (mg/mL)	GFP shift (Î¼m)	RFP shift (Î¼m)
experiment	1	8	-150	0	19.2763	26.0749
experiment	1	8	-100	0	20.3026	22.5162
experiment	1	8	-50	0	11.9118	19.3326
experiment	1	8	0	0	18.5452	31.522
experiment	1	8	50	0	21.9278	35.5259
experiment	1	8	100	0	29.7308	24.7453
experiment	1	8	150	0	38.8541	30.7689
experiment	1	8	200	0	38.9874	29.2307
experiment	1	8	250	0	39.3824	27.1283
experiment	1	8	300	0	32.9056	31.0383
experiment	1	8	350	0	38.3012	34.9162
experiment	1	8	400	0	42.6216	27.346
experiment	1	8	450	0	44.2664	31.1672
experiment	2	8	-150	0	19.711	11.2486
experiment	2	8	-100	0	19.1134	21.1133
experiment	2	8	-50	0	13.2413	21.2112
experiment	2	8	0	0	20.4992	41.6292
experiment	2	8	50	0	28.4278	40.5715
experiment	2	8	100	0	32.4934	35.1573
experiment	2	8	150	0	36.8797	25.2807
experiment	2	8	200	0	37.057	22.3052
experiment	2	8	250	0	40.9132	19.9668
experiment	2	8	300	0	47.8086	18.5815
experiment	2	8	350	0	40.818	8.36986
experiment	2	8	400	0	40.9424	42.5954
experiment	2	8	450	0	47.4847	39.2419
experiment	3	8	-150	0	12.0288	13.9347
experiment	3	8	-100	0	10.7068	10.9135
experiment	3	8	-50	0	12.6167	22.6561
experiment	3	8	0	0	20.4986	31.2743
experiment	3	8	50	0	24.6744	34.6131
experiment	3	8	100	0	28.0469	29.0265
experiment	3	8	150	0	27.8682	30.2727
experiment	3	8	200	0	25.9951	29.522
experiment	3	8	250	0	25.3756	18.6161
experiment	3	8	300	0	30.4696	34.8796
experiment	3	8	350	0	32.7984	44.6141
experiment	3	8	400	0	33.6151	32.528
experiment	3	8	450	0	34.5882	31.2546
experiment	1	8	-150	1	6.97231	10.8535
experiment	1	8	-100	1	9.85731	11.4592
experiment	1	8	-50	1	12.921	16.8355
experiment	1	8	0	1	19.0052	19.4738
experiment	1	8	50	1	22.2851	11.5375
experiment	1	8	100	1	26.5535	6.49227
experiment	1	8	150	1	31.0975	4.02422
experiment	1	8	200	1	26.4763	4.53034
experiment	1	8	250	1	28.5486	6.15697
experiment	1	8	300	1	32.5817	3.35697
experiment	1	8	350	1	32.3354	1.72458
experiment	1	8	400	1	31.3988	-3.15025
experiment	1	8	450	1	29.8462	0.362676
experiment	2	8	-150	1	7.13192	3.3748
experiment	2	8	-100	1	6.52126	2.53283
experiment	2	8	-50	1	14.7201	9.50026
experiment	2	8	0	1	21.8021	19.7445
experiment	2	8	50	1	26.9089	17.9268
experiment	2	8	100	1	27.3804	9.16658
experiment	2	8	150	1	28.6392	8.78733
experiment	2	8	200	1	32.1308	0.124496
experiment	2	8	250	1	40.1755	0.0273941
experiment	2	8	300	1	32.498	-2.94222
experiment	2	8	350	1	35.2164	0.303232
experiment	2	8	400	1	33.6667	13.1323
experiment	2	8	450	1	30.6628	10.6843
experiment	3	8	-150	1	18.5174	4.95065
experiment	3	8	-100	1	20.6768	-11.1076
experiment	3	8	-50	1	20.4876	5.88887
experiment	3	8	0	1	28.9266	17.8651
experiment	3	8	50	1	29.4788	7.80746
experiment	3	8	100	1	31.4716	1.86347
experiment	3	8	150	1	29.6873	3.06362
experiment	3	8	200	1	25.4919	4.93768
experiment	3	8	250	1	22.1157	3.47064
experiment	3	8	300	1	41.1242	1.14418
experiment	3	8	350	1	41.6147	6.01254
experiment	3	8	400	1	33.8484	-2.00433
experiment	3	8	450	1	33.7003	4.98639
experiment	1	8	-150	10	-1.32651	11.4509
experiment	1	8	-100	10	1.43995	6.84673
experiment	1	8	-50	10	4.80089	6.71225
experiment	1	8	0	10	1.26325	4.75666
experiment	1	8	50	10	2.33959	6.1337
experiment	1	8	100	10	3.89455	7.28178
experiment	1	8	150	10	4.48406	3.26313
experiment	1	8	200	10	4.55198	-11.9939
experiment	1	8	250	10	1.11986	-3.29838
experiment	1	8	300	10	0.126423	-0.734916
experiment	1	8	350	10	0.514439	-10.0397
experiment	1	8	400	10	2.72379	-3.17785
experiment	1	8	450	10	4.76061	3.7804
experiment	2	8	-150	10	10.8232	-4.51272
experiment	2	8	-100	10	4.96832	-1.17112
experiment	2	8	-50	10	10.5292	-3.89598
experiment	2	8	0	10	3.65153	-2.09751
experiment	2	8	50	10	7.45121	1.72815
experiment	2	8	100	10	4.80738	-15.1381
experiment	2	8	150	10	2.93094	-10.6747
experiment	2	8	200	10	-4.08272	-2.24112
experiment	2	8	250	10	0.685364	0.313212
experiment	2	8	300	10	0.638085	-0.810073
experiment	2	8	350	10	0.691218	-4.2542
experiment	2	8	400	10	2.84126	-0.514022
experiment	2	8	450	10	5.35995	-4.14667
experiment	3	8	-150	10	-1.24394	-1.37504
experiment	3	8	-100	10	2.59283	-5.80876
experiment	3	8	-50	10	7.28519	-3.1557
experiment	3	8	0	10	0.467106	-2.73357
experiment	3	8	50	10	0.844851	-2.16986
experiment	3	8	100	10	-0.231987	-12.7559
experiment	3	8	150	10	-3.98512	-7.59074
experiment	3	8	200	10	-0.6931	-6.56554
experiment	3	8	250	10	-2.17267	-3.91026
experiment	3	8	300	10	-3.51254	-4.24548
experiment	3	8	350	10	-1.32149	-4.32363
experiment	3	8	400	10	-0.781658	0.286129
experiment	3	8	450	10	-0.35809	-7.28729
simulation	1	8	-150	0	17.1961	17.1961
simulation	1	8	-100	0	18.2087	18.2087
simulation	1	8	-50	0	20.2592	20.2592
simulation	1	8	0	0	22.9315	22.9315
simulation	1	8	50	0	25.9005	25.9005
simulation	1	8	100	0	29.2112	29.2112
simulation	1	8	150	0	31.5237	31.5237
simulation	1	8	200	0	32.6969	32.6969
simulation	1	8	250	0	33.0689	33.0689
simulation	1	8	300	0	33.2403	33.2403
simulation	1	8	350	0	33.2779	33.2779
simulation	1	8	400	0	33.2838	33.2838
simulation	1	8	450	0	33.2843	33.2843
simulation	1	8	-150	1	22.2076	13.9883
simulation	1	8	-100	1	23.0042	14.2724
simulation	1	8	-50	1	24.471	14.4798
simulation	1	8	0	1	26.1839	14.0614
simulation	1	8	50	1	27.9033	12.5716
simulation	1	8	100	1	29.4851	8.85512
simulation	1	8	150	1	30.5076	3.99795
simulation	1	8	200	1	30.9733	2.6337
simulation	1	8	250	1	31.1095	2.49308
simulation	1	8	300	1	31.1686	2.46511
simulation	1	8	350	1	31.1807	2.4625
simulation	1	8	400	1	31.1825	2.46231
simulation	1	8	450	1	31.1826	2.4623
simulation	1	8	-150	10	7.36288	5.89128
simulation	1	8	-100	10	6.80646	5.69968
simulation	1	8	-50	10	5.84535	4.89596
simulation	1	8	0	10	4.81885	3.3108
simulation	1	8	50	10	3.83772	2.22569
simulation	1	8	100	10	2.95068	2.10308
simulation	1	8	150	10	2.40814	2.09613
simulation	1	8	200	10	2.15583	2.09214
simulation	1	8	250	10	2.08081	2.09011
simulation	1	8	300	10	2.0477	2.08959
simulation	1	8	350	10	2.04048	2.08947
simulation	1	8	400	10	2.03907	2.08945
simulation	1	8	450	10	2.03888	2.08945

## Sheet: FigS1b
channel	region	outgrowth ampicillin concentration (mg/mL)	rep	fluorescence
RFP	GR	initial	1	9.96
RFP	GR	initial	2	8.52
RFP	GR	initial	3	10.45
RFP	GR	initial	4	9.72
GFP	GR	initial	1	12.51
GFP	GR	initial	2	11.5
GFP	GR	initial	3	10.91
GFP	GR	initial	4	14.62
RFP	R	initial	1	11.37
RFP	R	initial	2	9.1
RFP	R	initial	3	10.99
RFP	R	initial	4	10.72
GFP	R	initial	1	4.25
GFP	R	initial	2	3.88
GFP	R	initial	3	3.6
GFP	R	initial	4	3.78
RFP	G	initial	1	6.45
RFP	G	initial	2	7.24
RFP	G	initial	3	5.23
RFP	G	initial	4	6.57
GFP	G	initial	1	13.08
GFP	G	initial	2	13.21
GFP	G	initial	3	11.22
GFP	G	initial	4	15.58
RFP	N	initial	1	7.78
RFP	N	initial	2	7.29
RFP	N	initial	3	6.33
RFP	N	initial	4	7.77
GFP	N	initial	1	3.85
GFP	N	initial	2	3.55
GFP	N	initial	3	2.9
GFP	N	initial	4	3.02
RFP	GR	0	1	53.89
RFP	GR	0	2	53.58
RFP	GR	0	3	59.52
RFP	GR	0	4	59.81
GFP	GR	0	1	35.07
GFP	GR	0	2	41.35
GFP	GR	0	3	32.99
GFP	GR	0	4	45.88
RFP	R	0	1	63.81
RFP	R	0	2	57.9
RFP	R	0	3	67.72
RFP	R	0	4	64.32
GFP	R	0	1	9.46
GFP	R	0	2	8.23
GFP	R	0	3	7.58
GFP	R	0	4	7.76
RFP	G	0	1	34.64
RFP	G	0	2	39
RFP	G	0	3	40.34
RFP	G	0	4	37.35
GFP	G	0	1	38.45
GFP	G	0	2	45.18
GFP	G	0	3	35.39
GFP	G	0	4	52.23
RFP	N	0	1	32.76
RFP	N	0	2	28.59
RFP	N	0	3	30.39
RFP	N	0	4	33.55
GFP	N	0	1	6.96
GFP	N	0	2	5.47
GFP	N	0	3	6.18
GFP	N	0	4	7.21
RFP	GR	0.1	1	60.63
RFP	GR	0.1	2	65.17
RFP	GR	0.1	3	52.93
RFP	GR	0.1	4	57.78
GFP	GR	0.1	1	47.2
GFP	GR	0.1	2	49.65
GFP	GR	0.1	3	46.34
GFP	GR	0.1	4	59.81
RFP	R	0.1	1	59.6
RFP	R	0.1	2	56.91
RFP	R	0.1	3	46.13
RFP	R	0.1	4	53.46
GFP	R	0.1	1	10.13
GFP	R	0.1	2	10.54
GFP	R	0.1	3	9.5
GFP	R	0.1	4	9.54
RFP	G	0.1	1	36.66
RFP	G	0.1	2	40.08
RFP	G	0.1	3	23.5
RFP	G	0.1	4	36.86
GFP	G	0.1	1	48.19
GFP	G	0.1	2	50.14
GFP	G	0.1	3	47.32
GFP	G	0.1	4	57.51
RFP	N	0.1	1	29.15
RFP	N	0.1	2	32.98
RFP	N	0.1	3	22.69
RFP	N	0.1	4	26.71
GFP	N	0.1	1	7.79
GFP	N	0.1	2	8.68
GFP	N	0.1	3	7.4
GFP	N	0.1	4	8.54
RFP	GR	0.3	1	25.7
RFP	GR	0.3	2	25.55
RFP	GR	0.3	3	21.8
RFP	GR	0.3	4	23.66
GFP	GR	0.3	1	89.94
GFP	GR	0.3	2	111.08
GFP	GR	0.3	3	78.3
GFP	GR	0.3	4	106.53
RFP	R	0.3	1	24.82
RFP	R	0.3	2	24.66
RFP	R	0.3	3	17.78
RFP	R	0.3	4	20.57
GFP	R	0.3	1	27.83
GFP	R	0.3	2	28.12
GFP	R	0.3	3	26.67
GFP	R	0.3	4	24.48
RFP	G	0.3	1	14.88
RFP	G	0.3	2	17.98
RFP	G	0.3	3	10.35
RFP	G	0.3	4	12.75
GFP	G	0.3	1	92.56
GFP	G	0.3	2	109.64
GFP	G	0.3	3	72.03
GFP	G	0.3	4	97.78
RFP	N	0.3	1	14.22
RFP	N	0.3	2	19.53
RFP	N	0.3	3	9.67
RFP	N	0.3	4	14.43
GFP	N	0.3	1	23.95
GFP	N	0.3	2	24.94
GFP	N	0.3	3	24.88
GFP	N	0.3	4	24.69
RFP	GR	1	1	7.97
RFP	GR	1	2	9.36
RFP	GR	1	3	7.1
RFP	GR	1	4	7.85
GFP	GR	1	1	136.14
GFP	GR	1	2	148.91
GFP	GR	1	3	127.51
GFP	GR	1	4	137.59
RFP	R	1	1	7.3
RFP	R	1	2	7.61
RFP	R	1	3	6.68
RFP	R	1	4	5.43
GFP	R	1	1	39.57
GFP	R	1	2	37.63
GFP	R	1	3	31.81
GFP	R	1	4	31.25
RFP	G	1	1	4.83
RFP	G	1	2	6.19
RFP	G	1	3	4.39
RFP	G	1	4	4.02
GFP	G	1	1	106.99
GFP	G	1	2	145.21
GFP	G	1	3	115.65
GFP	G	1	4	103.3
RFP	N	1	1	4.69
RFP	N	1	2	5.49
RFP	N	1	3	4.11
RFP	N	1	4	3.33
GFP	N	1	1	34.47
GFP	N	1	2	30.09
GFP	N	1	3	32.14
GFP	N	1	4	30.9
RFP	GR	3	1	7.73
RFP	GR	3	2	7.56
RFP	GR	3	3	7.05
RFP	GR	3	4	7.17
GFP	GR	3	1	144.33
GFP	GR	3	2	146.73
GFP	GR	3	3	137.47
GFP	GR	3	4	147.26
RFP	R	3	1	6.57
RFP	R	3	2	5.87
RFP	R	3	3	5.09
RFP	R	3	4	5.72
GFP	R	3	1	32.53
GFP	R	3	2	36.21
GFP	R	3	3	24.75
GFP	R	3	4	28.61
RFP	G	3	1	4.64
RFP	G	3	2	4.73
RFP	G	3	3	3.53
RFP	G	3	4	3.81
GFP	G	3	1	122.11
GFP	G	3	2	149.9
GFP	G	3	3	117.82
GFP	G	3	4	139.29
RFP	N	3	1	3.95
RFP	N	3	2	3.42
RFP	N	3	3	2.97
RFP	N	3	4	3.54
GFP	N	3	1	32.83
GFP	N	3	2	33.17
GFP	N	3	3	22.9
GFP	N	3	4	33.48
RFP	GR	10	1	5.55
RFP	GR	10	2	6.58
RFP	GR	10	3	4.8
RFP	GR	10	4	6.09
GFP	GR	10	1	53.16
GFP	GR	10	2	55.15
GFP	GR	10	3	47.26
GFP	GR	10	4	57.67
RFP	R	10	1	5.66
RFP	R	10	2	5.48
RFP	R	10	3	4.23
RFP	R	10	4	4.75
GFP	R	10	1	16.65
GFP	R	10	2	25.52
GFP	R	10	3	12.3
GFP	R	10	4	13.66
RFP	G	10	1	3.89
RFP	G	10	2	4.39
RFP	G	10	3	3.31
RFP	G	10	4	3.59
GFP	G	10	1	50.65
GFP	G	10	2	62.15
GFP	G	10	3	42.5
GFP	G	10	4	58.84
RFP	N	10	1	3.41
RFP	N	10	2	3.41
RFP	N	10	3	2.77
RFP	N	10	4	2.98
GFP	N	10	1	15.18
GFP	N	10	2	19.61
GFP	N	10	3	12.26
GFP	N	10	4	12.34
RFP	GR	30	1	7.45
RFP	GR	30	2	7.6
RFP	GR	30	3	7.33
RFP	GR	30	4	6.21
GFP	GR	30	1	9.37
GFP	GR	30	2	9.72
GFP	GR	30	3	8.94
GFP	GR	30	4	8.23
RFP	R	30	1	10.2
RFP	R	30	2	5.93
RFP	R	30	3	5.79
RFP	R	30	4	4.52
GFP	R	30	1	9.04
GFP	R	30	2	3.82
GFP	R	30	3	2.53
GFP	R	30	4	2.89
RFP	G	30	1	3.13
RFP	G	30	2	4.22
RFP	G	30	3	3.43
RFP	G	30	4	3.33
GFP	G	30	1	3.59
GFP	G	30	2	6.85
GFP	G	30	3	6.91
GFP	G	30	4	6.27
RFP	N	30	1	3.94
RFP	N	30	2	4.02
RFP	N	30	3	2.76
RFP	N	30	4	3.24
GFP	N	30	1	3.4
GFP	N	30	2	3.49
GFP	N	30	3	1.92
GFP	N	30	4	2.62
RFP	GR	100	1	13.24
RFP	GR	100	2	11.95
RFP	GR	100	3	10.5
RFP	GR	100	4	11.71
GFP	GR	100	1	11.03
GFP	GR	100	2	10.8
GFP	GR	100	3	8.53
GFP	GR	100	4	11.37
RFP	R	100	1	12.65
RFP	R	100	2	11.7
RFP	R	100	3	9.9
RFP	R	100	4	12.78
GFP	R	100	1	3.94
GFP	R	100	2	4.09
GFP	R	100	3	2.81
GFP	R	100	4	3.53
RFP	G	100	1	6.42
RFP	G	100	2	7.56
RFP	G	100	3	4.85
RFP	G	100	4	7.65
GFP	G	100	1	7.93
GFP	G	100	2	11.13
GFP	G	100	3	6.03
GFP	G	100	4	9.89
RFP	N	100	1	6.05
RFP	N	100	2	6.2
RFP	N	100	3	4.91
RFP	N	100	4	5.67
GFP	N	100	1	3.48
GFP	N	100	2	3.91
GFP	N	100	3	2.48
GFP	N	100	4	2.6

## Sheet: FigS2d
rep	time (h)	[Ampicillin] (mg/mL)	RG-xcorr depth (amplitude)
1	0	0	-0.437311
2	0	0	-0.309946
3	0	0	-0.332458
1	8	0	-0.350097
2	8	0	-0.353025
3	8	0	-0.341647
1	0	0.1	-0.40168
2	0	0.1	-0.309957
3	0	0.1	-0.36566
1	8	0.1	-0.384877
2	8	0.1	-0.291459
3	8	0.1	-0.321328
1	0	0.316228	-0.41692
2	0	0.316228	-0.382926
3	0	0.316228	-0.326839
1	8	0.316228	-0.345416
2	8	0.316228	-0.378397
3	8	0.316228	-0.297302
1	0	1	-0.391057
2	0	1	-0.320921
3	0	1	-0.395002
1	8	1	-0.312721
2	8	1	-0.289911
3	8	1	-0.301724
1	0	3.16228	-0.402247
2	0	3.16228	-0.319685
3	0	3.16228	-0.326917
1	8	3.16228	-0.293005
2	8	3.16228	-0.0507207
3	8	3.16228	-0.228131
1	0	10	-0.34897
2	0	10	-0.400139
3	0	10	-0.328985
1	8	10	-0.186638
2	8	10	-0.19407
3	8	10	-0.182011

## Sheet: FigS2e
rep	time (h)	[Kanamycin] (mg/mL)	RG-xcorr depth (amplitude)
1	0	0	-0.429548
2	0	0	-0.446089
3	0	0	-0.391028
1	8	0	-0.368403
2	8	0	-0.376417
3	8	0	-0.354226
1	0	0.05	-0.46598
2	0	0.05	-0.294221
3	0	0.05	-0.408568
1	8	0.05	-0.342895
2	8	0.05	-0.223624
3	8	0.05	-0.257006
1	0	0.158114	-0.448385
2	0	0.158114	-0.384932
3	0	0.158114	-0.379308
1	8	0.158114	-0.214327
2	8	0.158114	-0.0468449
3	8	0.158114	-0.182539
1	0	0.5	-0.422967
2	0	0.5	-0.446362
3	0	0.5	-0.455111
1	8	0.5	-0.0946181
2	8	0.5	-0.0523858
3	8	0.5	-0.166137
1	0	1.58114	-0.363277
2	0	1.58114	-0.391597
3	0	1.58114	-0.348055
1	8	1.58114	-0.0662874
2	8	1.58114	-0.025988
3	8	1.58114	-0.0168683
1	0	5	-0.358864
2	0	5	-0.436017
3	0	5	-0.384264
1	8	5	-0.0680583
2	8	5	-0.143907
3	8	5	-0.0493337

## Sheet: FigS3b
channel	region	fluorescence (AU)	pixel_index
mRuby2	B	761.022	0
GFP	B	319.63	0
Hoechst	B	2052.26	0
mRuby2	B	709.478	1
GFP	B	331.217	1
Hoechst	B	1684.91	1
mRuby2	B	641.348	2
GFP	B	261.13	2
Hoechst	B	1660.11	2
mRuby2	B	695.152	3
GFP	B	228.913	3
Hoechst	B	1599.22	3
mRuby2	B	1300.17	4
GFP	B	338.326	4
Hoechst	B	1968.85	4
mRuby2	B	1041.5	5
GFP	B	306.326	5
Hoechst	B	1671.15	5
mRuby2	B	722.087	6
GFP	B	218.87	6
Hoechst	B	1695.24	6
mRuby2	B	689.283	7
GFP	B	277.087	7
Hoechst	B	1741.76	7
mRuby2	B	705.696	8
GFP	B	369.065	8
Hoechst	B	2000.89	8
mRuby2	B	691.478	9
GFP	B	421.522	9
Hoechst	B	1864.46	9
mRuby2	B	675.261	10
GFP	B	291.478	10
Hoechst	B	1795.26	10
mRuby2	B	584.326	11
GFP	B	240.652	11
Hoechst	B	1794.93	11
mRuby2	B	540.87	12
GFP	B	334.348	12
Hoechst	B	1671.57	12
mRuby2	B	624.761	13
GFP	B	350.261	13
Hoechst	B	1549.78	13
mRuby2	B	756.609	14
GFP	B	424.37	14
Hoechst	B	1452.96	14
mRuby2	B	866.304	15
GFP	B	371.261	15
Hoechst	B	1403.8	15
mRuby2	B	1013.3	16
GFP	B	329.63	16
Hoechst	B	1450.7	16
mRuby2	B	995.957	17
GFP	B	739.935	17
Hoechst	B	1082.04	17
mRuby2	B	803.848	18
GFP	B	1901.8	18
Hoechst	B	1383.07	18
mRuby2	B	702.717	19
GFP	B	1068.89	19
Hoechst	B	1556.24	19
mRuby2	B	458.522	20
GFP	B	636.587	20
Hoechst	B	1778.59	20
mRuby2	B	466.022	21
GFP	B	686.587	21
Hoechst	B	1582.96	21
mRuby2	B	467.261	22
GFP	B	730.196	22
Hoechst	B	1670.96	22
mRuby2	B	352.978	23
GFP	B	646.587	23
Hoechst	B	1437.43	23
mRuby2	B	460.978	24
GFP	B	355.717	24
Hoechst	B	1828.46	24
mRuby2	B	511.065	25
GFP	B	282.261	25
Hoechst	B	1567	25
mRuby2	B	697.826	26
GFP	B	364.826	26
Hoechst	B	1668.48	26
mRuby2	B	685.674	27
GFP	B	547.543	27
Hoechst	B	1390.76	27
mRuby2	B	803.674	28
GFP	B	715.761	28
Hoechst	B	1678	28
mRuby2	B	891.5	29
GFP	B	939.87	29
Hoechst	B	1430.09	29
mRuby2	B	1163.26	30
GFP	B	949.565	30
Hoechst	B	1620.63	30
mRuby2	B	1550.17	31
GFP	B	535.326	31
Hoechst	B	1758.76	31
mRuby2	B	2024.76	32
GFP	B	387.13	32
Hoechst	B	1259.96	32
mRuby2	B	1862.24	33
GFP	B	333.63	33
Hoechst	B	1443.26	33
mRuby2	B	1584.52	34
GFP	B	284.891	34
Hoechst	B	1744.65	34
mRuby2	B	1140.3	35
GFP	B	272.891	35
Hoechst	B	1450.02	35
mRuby2	B	711.5	36
GFP	B	326.435	36
Hoechst	B	1456.93	36
mRuby2	B	664.674	37
GFP	B	415.891	37
Hoechst	B	1681.87	37
mRuby2	B	1730.61	38
GFP	B	294.109	38
Hoechst	B	1808.3	38
mRuby2	B	1941	39
GFP	B	357.13	39
Hoechst	B	1505.28	39
mRuby2	B	882.043	40
GFP	B	236.609	40
Hoechst	B	1653.15	40
mRuby2	B	750.283	41
GFP	B	217.674	41
Hoechst	B	1751.57	41
mRuby2	B	801.913	42
GFP	B	275.391	42
Hoechst	B	1688.91	42
mRuby2	B	858.326	43
GFP	B	257.174	43
Hoechst	B	1841.52	43
mRuby2	B	892.587	44
GFP	B	283.457	44
Hoechst	B	1793.93	44
mRuby2	B	973	45
GFP	B	208.261	45
Hoechst	B	1666.28	45
mRuby2	B	962.435	46
GFP	B	255	46
Hoechst	B	1596.83	46
mRuby2	B	785.739	47
GFP	B	235.043	47
Hoechst	B	1942.39	47
mRuby2	B	740.435	48
GFP	B	269	48
Hoechst	B	1880.65	48
mRuby2	B	646.761	49
GFP	B	267.783	49
Hoechst	B	2178.54	49
mRuby2	B	590.196	50
GFP	B	287.804	50
Hoechst	B	1740.43	50
mRuby2	B	690.696	51
GFP	B	229.783	51
Hoechst	B	1819.89	51
mRuby2	B	652.761	52
GFP	B	248.13	52
Hoechst	B	1503.48	52
mRuby2	B	789.978	53
GFP	B	314.978	53
Hoechst	B	1420.22	53
mRuby2	B	831.891	54
GFP	B	245.978	54
Hoechst	B	1283.13	54
mRuby2	B	829.848	55
GFP	B	397.391	55
Hoechst	B	1154.54	55
mRuby2	B	991.304	56
GFP	B	322.174	56
Hoechst	B	1142.13	56
mRuby2	B	744.63	57
GFP	B	579.935	57
Hoechst	B	1505.7	57
mRuby2	B	707.348	58
GFP	B	984.043	58
Hoechst	B	1475.63	58
mRuby2	B	594.543	59
GFP	B	892.978	59
Hoechst	B	1307.61	59
mRuby2	B	422.217	60
GFP	B	533.348	60
Hoechst	B	1524.26	60
mRuby2	B	629.065	61
GFP	B	989.63	61
Hoechst	B	1833.98	61
mRuby2	B	432.978	62
GFP	B	1263.43	62
Hoechst	B	1464.5	62
mRuby2	B	329.087	63
GFP	B	805.783	63
Hoechst	B	1707.37	63
mRuby2	B	561.109	64
GFP	B	482.696	64
Hoechst	B	1909.7	64
mRuby2	B	799.348	65
GFP	B	337.326	65
Hoechst	B	1412.39	65
mRuby2	B	859.674	66
GFP	B	323.065	66
Hoechst	B	1408.2	66
mRuby2	B	569.761	67
GFP	B	627.043	67
Hoechst	B	2025.85	67
mRuby2	B	554.196	68
GFP	B	869.87	68
Hoechst	B	1821.24	68
mRuby2	B	707.565	69
GFP	B	1062.89	69
Hoechst	B	1679.43	69
mRuby2	B	847.13	70
GFP	B	1141.04	70
Hoechst	B	1345.72	70
mRuby2	B	1191.04	71
GFP	B	1117.7	71
Hoechst	B	1249.41	71
mRuby2	B	1562.63	72
GFP	B	603.587	72
Hoechst	B	1531.35	72
mRuby2	B	2166.83	73
GFP	B	383.043	73
Hoechst	B	1569.15	73
mRuby2	B	1698.3	74
GFP	B	301.609	74
Hoechst	B	1488	74
mRuby2	B	1074.96	75
GFP	B	255.652	75
Hoechst	B	1567.28	75
mRuby2	B	743.739	76
GFP	B	425.217	76
Hoechst	B	1412.74	76
mRuby2	B	777.935	77
GFP	B	664	77
Hoechst	B	1795.26	77
mRuby2	B	1155.43	78
GFP	B	408.457	78
Hoechst	B	1420.07	78
mRuby2	B	1387.13	79
GFP	B	317.739	79
Hoechst	B	1664.15	79
mRuby2	B	914.457	80
GFP	B	256.739	80
Hoechst	B	1541.09	80
mRuby2	B	929.826	81
GFP	B	250.043	81
Hoechst	B	1437.11	81
mRuby2	B	975.957	82
GFP	B	281.674	82
Hoechst	B	1744.87	82
mRuby2	B	830.435	83
GFP	B	240.913	83
Hoechst	B	1549.04	83
mRuby2	B	886.5	84
GFP	B	204.717	84
Hoechst	B	1294	84
mRuby2	B	1180.13	85
GFP	B	329.783	85
Hoechst	B	1760.72	85
mRuby2	B	1043.13	86
GFP	B	401.891	86
Hoechst	B	1578.91	86
mRuby2	B	668.478	87
GFP	B	325.043	87
Hoechst	B	1728.78	87
mRuby2	B	683.37	88
GFP	B	260.783	88
Hoechst	B	1654.39	88
mRuby2	B	718	89
GFP	B	240.652	89
Hoechst	B	1979.54	89
mRuby2	B	654.652	90
GFP	B	294.848	90
Hoechst	B	1937.2	90
mRuby2	B	646.196	91
GFP	B	240.391	91
Hoechst	B	1763.07	91
mRuby2	B	697.63	92
GFP	B	210.783	92
Hoechst	B	1765.3	92
mRuby2	B	716.065	93
GFP	B	272.783	93
Hoechst	B	1162.09	93
mRuby2	B	803.761	94
GFP	B	328.739	94
Hoechst	B	1160.28	94
mRuby2	B	894.891	95
GFP	B	304.587	95
Hoechst	B	1154.59	95
mRuby2	B	811.413	96
GFP	B	313.783	96
Hoechst	B	1232.02	96
mRuby2	B	484.761	97
GFP	B	370.391	97
Hoechst	B	1373.28	97
mRuby2	B	510.652	98
GFP	B	568.674	98
Hoechst	B	1674.02	98
mRuby2	B	432.739	99
GFP	B	529.565	99
Hoechst	B	1367.5	99
mRuby2	B	599.413	100
GFP	B	528.283	100
Hoechst	B	1454.61	100
mRuby2	B	481.609	101
GFP	B	939.478	101
Hoechst	B	1627.67	101
mRuby2	B	447.022	102
GFP	B	1308.15	102
Hoechst	B	1576.8	102
mRuby2	B	555.913	103
GFP	B	716.326	103
Hoechst	B	1892.96	103
mRuby2	B	624.478	104
GFP	B	395.717	104
Hoechst	B	1707.98	104
mRuby2	B	784.022	105
GFP	B	278.609	105
Hoechst	B	1735.83	105
mRuby2	B	824.978	106
GFP	B	360.717	106
Hoechst	B	1532.02	106
mRuby2	B	609.348	107
GFP	B	396.391	107
Hoechst	B	1794.63	107
mRuby2	B	513.043	108
GFP	B	497.565	108
Hoechst	B	1177.76	108
mRuby2	B	501.522	109
GFP	B	559.891	109
Hoechst	B	1510.26	109
mRuby2	B	740.304	110
GFP	B	785.674	110
Hoechst	B	1273.28	110
mRuby2	B	987.022	111
GFP	B	1105.59	111
Hoechst	B	1401.87	111
mRuby2	B	1380.37	112
GFP	B	838.783	112
Hoechst	B	1463.26	112
mRuby2	B	1185.93	113
GFP	B	372.891	113
Hoechst	B	1341.76	113
mRuby2	B	975.891	114
GFP	B	353.957	114
Hoechst	B	1439.07	114
mRuby2	B	745.478	115
GFP	B	264.239	115
Hoechst	B	1633.07	115
mRuby2	B	758.826	116
GFP	B	277.87	116
Hoechst	B	1358.15	116
mRuby2	B	646.087	117
GFP	B	334.848	117
Hoechst	B	1498.93	117
mRuby2	B	863.065	118
GFP	B	244.239	118
Hoechst	B	2145.96	118
mRuby2	B	1026.52	119
GFP	B	338.587	119
Hoechst	B	1630.48	119
mRuby2	B	953.543	120
GFP	B	307.978	120
Hoechst	B	1624.93	120
mRuby2	B	1183.39	121
GFP	B	284.043	121
Hoechst	B	1706.48	121
mRuby2	B	1126.41	122
GFP	B	279.065	122
Hoechst	B	1868.33	122
mRuby2	B	1135.26	123
GFP	B	245.761	123
Hoechst	B	1628.43	123
mRuby2	B	680.435	124
GFP	B	264.478	124
Hoechst	B	1508.7	124
mRuby2	B	759.587	125
GFP	B	390.348	125
Hoechst	B	1859.39	125
mRuby2	B	736.152	126
GFP	B	582.087	126
Hoechst	B	1549.02	126
mRuby2	B	703.957	127
GFP	B	597.174	127
Hoechst	B	1600.09	127
mRuby2	B	705.391	128
GFP	B	487.63	128
Hoechst	B	1660.54	128
mRuby2	B	711	129
GFP	B	316.609	129
Hoechst	B	1596.65	129
mRuby2	B	636.457	130
GFP	B	201.717	130
Hoechst	B	1534.17	130
mRuby2	B	601.348	131
GFP	B	254.739	131
Hoechst	B	1372.57	131
mRuby2	B	722.065	132
GFP	B	290.413	132
Hoechst	B	1381.46	132
mRuby2	B	654.761	133
GFP	B	398.109	133
Hoechst	B	1349.37	133
mRuby2	B	912.978	134
GFP	B	426.109	134
Hoechst	B	1390.02	134
mRuby2	B	1211.41	135
GFP	B	531.152	135
Hoechst	B	1585.26	135
mRuby2	B	708.5	136
GFP	B	313.196	136
Hoechst	B	1316.57	136
mRuby2	B	421.261	137
GFP	B	418.283	137
Hoechst	B	1209.26	137
mRuby2	B	320.848	138
GFP	B	429	138
Hoechst	B	1307.87	138
mRuby2	B	461.587	139
GFP	B	386.804	139
Hoechst	B	1549.61	139
mRuby2	B	488.043	140
GFP	B	584.13	140
Hoechst	B	1652.98	140
mRuby2	B	503.696	141
GFP	B	1101.07	141
Hoechst	B	1474.72	141
mRuby2	B	419.304	142
GFP	B	1302.96	142
Hoechst	B	1795.15	142
mRuby2	B	886.326	143
GFP	B	518.826	143
Hoechst	B	2055.3	143
mRuby2	B	1009.7	144
GFP	B	362.043	144
Hoechst	B	1790.8	144
mRuby2	B	747.065	145
GFP	B	271.696	145
Hoechst	B	1564.46	145
mRuby2	B	669.978	146
GFP	B	391.348	146
Hoechst	B	1894.74	146
mRuby2	B	608.196	147
GFP	B	371.435	147
Hoechst	B	1471.11	147
mRuby2	B	625.739	148
GFP	B	357.435	148
Hoechst	B	1816.24	148
mRuby2	B	684.261	149
GFP	B	445.891	149
Hoechst	B	1543.85	149
mRuby2	B	722.87	150
GFP	B	499.217	150
Hoechst	B	1530.04	150
mRuby2	B	785.717	151
GFP	B	700.522	151
Hoechst	B	1518.93	151
mRuby2	B	785.043	152
GFP	B	709.543	152
Hoechst	B	1852.72	152
mRuby2	B	843.087	153
GFP	B	441	153
Hoechst	B	1412.52	153
mRuby2	B	645.283	154
GFP	B	299.217	154
Hoechst	B	1490.5	154
mRuby2	B	636.739	155
GFP	B	305.326	155
Hoechst	B	1197.5	155
mRuby2	B	516.348	156
GFP	B	290.696	156
Hoechst	B	1533.07	156
mRuby2	B	591.978	157
GFP	B	329.022	157
Hoechst	B	1335.48	157
mRuby2	B	699.587	158
GFP	B	310.652	158
Hoechst	B	1304.3	158
mRuby2	B	899.978	159
GFP	B	423.848	159
Hoechst	B	1445.67	159
mRuby2	B	1320.7	160
GFP	B	601.783	160
Hoechst	B	1761.11	160
mRuby2	B	1412.43	161
GFP	B	464	161
Hoechst	B	1537.41	161
mRuby2	B	1232.48	162
GFP	B	371.087	162
Hoechst	B	1444.46	162
mRuby2	B	1001.28	163
GFP	B	232.848	163
Hoechst	B	1678.15	163
mRuby2	B	695.196	164
GFP	B	327.37	164
Hoechst	B	1438.3	164
mRuby2	B	827.109	165
GFP	B	511.717	165
Hoechst	B	1127.17	165
mRuby2	B	866.913	166
GFP	B	976.957	166
Hoechst	B	1651.41	166
mRuby2	B	916.826	167
GFP	B	482.652	167
Hoechst	B	1521.41	167
mRuby2	B	852.674	168
GFP	B	438.978	168
Hoechst	B	1782.96	168
mRuby2	B	704.217	169
GFP	B	270.457	169
Hoechst	B	1715.37	169
mRuby2	B	585.261	170
GFP	B	240.283	170
Hoechst	B	1501.48	170
mRuby2	B	584.652	171
GFP	B	220.978	171
Hoechst	B	1348.76	171
mRuby2	B	412.63	172
GFP	B	290.609	172
Hoechst	B	1146.57	172
mRuby2	B	431.87	173
GFP	B	738.022	173
Hoechst	B	1221.22	173
mRuby2	B	565.087	174
GFP	B	774.804	174
Hoechst	B	1141.13	174
mRuby2	B	740.457	175
GFP	B	607.717	175
Hoechst	B	1791.91	175
mRuby2	B	619.304	176
GFP	B	461.087	176
Hoechst	B	1478.52	176
mRuby2	B	476.457	177
GFP	B	469.587	177
Hoechst	B	1410.13	177
mRuby2	B	361.109	178
GFP	B	397.804	178
Hoechst	B	1522.8	178
mRuby2	B	496.022	179
GFP	B	424.783	179
Hoechst	B	1798.39	179
mRuby2	B	357.413	180
GFP	B	617.891	180
Hoechst	B	1540.61	180
mRuby2	B	377.5	181
GFP	B	1267.5	181
Hoechst	B	1879.76	181
mRuby2	B	403.87	182
GFP	B	983	182
Hoechst	B	1880.85	182
mRuby2	B	625.413	183
GFP	B	404.043	183
Hoechst	B	1997.2	183
mRuby2	B	790	184
GFP	B	300.304	184
Hoechst	B	1326.04	184
mRuby2	B	732.674	185
GFP	B	317.304	185
Hoechst	B	1602.22	185
mRuby2	B	617.196	186
GFP	B	368.543	186
Hoechst	B	1496.26	186
mRuby2	B	600.326	187
GFP	B	433.848	187
Hoechst	B	1457.72	187
mRuby2	B	1063.24	188
GFP	B	378.935	188
Hoechst	B	1595.24	188
mRuby2	B	1053.48	189
GFP	B	322.913	189
Hoechst	B	1440.24	189
mRuby2	B	786.891	190
GFP	B	407.217	190
Hoechst	B	1835.76	190
mRuby2	B	701.022	191
GFP	B	427.5	191
Hoechst	B	1488.59	191
mRuby2	B	859.5	192
GFP	B	847.674	192
Hoechst	B	1348.22	192
mRuby2	B	631.348	193
GFP	B	571.609	193
Hoechst	B	1308.11	193
mRuby2	B	551.13	194
GFP	B	314.152	194
Hoechst	B	1362.63	194
mRuby2	B	677.587	195
GFP	B	268.283	195
Hoechst	B	1449.72	195
mRuby2	B	665.478	196
GFP	B	256.696	196
Hoechst	B	1294.72	196
mRuby2	B	703.348	197
GFP	B	253.761	197
Hoechst	B	1419.04	197
mRuby2	B	589.957	198
GFP	B	402.217	198
Hoechst	B	1646.09	198
mRuby2	B	735.326	199
GFP	B	487.804	199
Hoechst	B	1499.26	199
mRuby2	B	1134.28	200
GFP	B	449.413	200
Hoechst	B	1417.13	200
mRuby2	B	1196.78	201
GFP	B	540.022	201
Hoechst	B	1617.63	201
mRuby2	B	915.761	202
GFP	B	412.37	202
Hoechst	B	1493.11	202
mRuby2	B	852.739	203
GFP	B	298.087	203
Hoechst	B	1247.57	203
mRuby2	B	976	204
GFP	B	394.978	204
Hoechst	B	1581.02	204
mRuby2	B	867.109	205
GFP	B	733.5	205
Hoechst	B	1659.89	205
mRuby2	B	1155.46	206
GFP	B	827.13	206
Hoechst	B	1417.76	206
mRuby2	B	1061.83	207
GFP	B	486.109	207
Hoechst	B	1489.26	207
mRuby2	B	1078.63	208
GFP	B	298.913	208
Hoechst	B	1459.37	208
mRuby2	B	855.413	209
GFP	B	290.652	209
Hoechst	B	1476.74	209
mRuby2	B	739.957	210
GFP	B	238.283	210
Hoechst	B	1797.52	210
mRuby2	B	640.891	211
GFP	B	255.63	211
Hoechst	B	1538.09	211
mRuby2	B	422.739	212
GFP	B	277.391	212
Hoechst	B	1324.83	212
mRuby2	B	355.565	213
GFP	B	310.609	213
Hoechst	B	1480.76	213
mRuby2	B	372.674	214
GFP	B	771.848	214
Hoechst	B	1164.89	214
mRuby2	B	500.196	215
GFP	B	871.174	215
Hoechst	B	1128.72	215
mRuby2	B	597.109	216
GFP	B	654.37	216
Hoechst	B	1217.02	216
mRuby2	B	552.261	217
GFP	B	627.739	217
Hoechst	B	1455.85	217
mRuby2	B	441.87	218
GFP	B	469.609	218
Hoechst	B	1580.5	218
mRuby2	B	433.891	219
GFP	B	514.457	219
Hoechst	B	1553.46	219
mRuby2	B	430.217	220
GFP	B	777.174	220
Hoechst	B	1490.02	220
mRuby2	B	487.522	221
GFP	B	1300.76	221
Hoechst	B	1624.35	221
mRuby2	B	374.935	222
GFP	B	675.261	222
Hoechst	B	1970.89	222
mRuby2	B	717.152	223
GFP	B	419.196	223
Hoechst	B	1720.74	223
mRuby2	B	806.239	224
GFP	B	266.783	224
Hoechst	B	1621.72	224
mRuby2	B	698.783	225
GFP	B	394.978	225
Hoechst	B	1658.83	225
mRuby2	B	551.37	226
GFP	B	481	226
Hoechst	B	1360.3	226
mRuby2	B	579.913	227
GFP	B	608.739	227
Hoechst	B	1717.17	227
mRuby2	B	900.5	228
GFP	B	443.913	228
Hoechst	B	1613.83	228
mRuby2	B	1014.46	229
GFP	B	400.87	229
Hoechst	B	1512.65	229
mRuby2	B	813.587	230
GFP	B	399.652	230
Hoechst	B	1419.67	230
mRuby2	B	658.043	231
GFP	B	411.804	231
Hoechst	B	1312.89	231
mRuby2	B	753.326	232
GFP	B	459.587	232
Hoechst	B	1456.24	232
mRuby2	B	746.152	233
GFP	B	399.87	233
Hoechst	B	1485.52	233
mRuby2	B	811.978	234
GFP	B	243.304	234
Hoechst	B	1209.7	234
mRuby2	B	729.043	235
GFP	B	257.783	235
Hoechst	B	1248.15	235
mRuby2	B	673.543	236
GFP	B	219.891	236
Hoechst	B	1463.24	236
mRuby2	B	605.804	237
GFP	B	301.087	237
Hoechst	B	1460.33	237
mRuby2	B	629.217	238
GFP	B	361.478	238
Hoechst	B	1376.22	238
mRuby2	B	754.848	239
GFP	B	403.609	239
Hoechst	B	1432.43	239
mRuby2	B	947.913	240
GFP	B	311.543	240
Hoechst	B	1696.35	240
mRuby2	B	1108.63	241
GFP	B	316.63	241
Hoechst	B	1597.89	241
mRuby2	B	1194.5	242
GFP	B	343.957	242
Hoechst	B	1495.24	242
mRuby2	B	1292.63	243
GFP	B	356.783	243
Hoechst	B	1533	243
mRuby2	B	1065.13	244
GFP	B	535.761	244
Hoechst	B	1634.24	244
mRuby2	B	1304.15	245
GFP	B	525.935	245
Hoechst	B	1149.89	245
mRuby2	B	2095.22	246
GFP	B	609.457	246
Hoechst	B	1412.43	246
mRuby2	B	1924.52	247
GFP	B	388.326	247
Hoechst	B	1647.04	247
mRuby2	B	2051.2	248
GFP	B	300.913	248
Hoechst	B	1458.5	248
mRuby2	B	1719.8	249
GFP	B	275.065	249
Hoechst	B	1254.11	249
mRuby2	B	899.196	250
GFP	B	252.37	250
Hoechst	B	1350.07	250
mRuby2	B	661.935	251
GFP	B	213.13	251
Hoechst	B	1261.48	251
mRuby2	B	428.978	252
GFP	B	218.087	252
Hoechst	B	1727.76	252
mRuby2	B	329.783	253
GFP	B	356.022	253
Hoechst	B	1324	253
mRuby2	B	365.37	254
GFP	B	391.13	254
Hoechst	B	1323.98	254
mRuby2	B	399.783	255
GFP	B	545.217	255
Hoechst	B	1559.11	255
mRuby2	B	493.696	256
GFP	B	1077.63	256
Hoechst	B	1197.59	256
mRuby2	B	568.63	257
GFP	B	1167.28	257
Hoechst	B	1366.93	257
mRuby2	B	480.239	258
GFP	B	798.565	258
Hoechst	B	1408.43	258
mRuby2	B	547.283	259
GFP	B	628.609	259
Hoechst	B	1246.24	259
mRuby2	B	581.804	260
GFP	B	840.326	260
Hoechst	B	1704.91	260
mRuby2	B	565	261
GFP	B	763.152	261
Hoechst	B	1948.78	261
mRuby2	B	580.174	262
GFP	B	547.87	262
Hoechst	B	1736.63	262
mRuby2	B	503.609	263
GFP	B	267.739	263
Hoechst	B	1958.3	263
mRuby2	B	672.413	264
GFP	B	288.043	264
Hoechst	B	1597.57	264
mRuby2	B	718.304	265
GFP	B	344.304	265
Hoechst	B	1738.93	265
mRuby2	B	585.674	266
GFP	B	609.957	266
Hoechst	B	1490.09	266
mRuby2	B	462.065	267
GFP	B	554.935	267
Hoechst	B	1826.65	267
mRuby2	B	580.674	268
GFP	B	414.065	268
Hoechst	B	1501.5	268
mRuby2	B	805.935	269
GFP	B	503.63	269
Hoechst	B	1414.09	269
mRuby2	B	665.348	270
GFP	B	652.413	270
Hoechst	B	1900.54	270
mRuby2	B	663.109	271
GFP	B	596.022	271
Hoechst	B	1776.04	271
mRuby2	B	767.783	272
GFP	B	440.739	272
Hoechst	B	1838.5	272
mRuby2	B	654.239	273
GFP	B	361.891	273
Hoechst	B	1779.76	273
mRuby2	B	973.478	274
GFP	B	249.196	274
Hoechst	B	1496.17	274
mRuby2	B	825.978	275
GFP	B	294.565	275
Hoechst	B	1308.41	275
mRuby2	B	800.196	276
GFP	B	303.304	276
Hoechst	B	1457.96	276
mRuby2	B	934.609	277
GFP	B	358.935	277
Hoechst	B	1357.72	277
mRuby2	B	963.565	278
GFP	B	375.043	278
Hoechst	B	1471.72	278
mRuby2	B	898.957	279
GFP	B	324.435	279
Hoechst	B	1448.09	279
mRuby2	B	959.196	280
GFP	B	298.457	280
Hoechst	B	1451.5	280
mRuby2	B	1034.54	281
GFP	B	247.022	281
Hoechst	B	1707.46	281
mRuby2	B	1199.13	282
GFP	B	321	282
Hoechst	B	1514.74	282
mRuby2	B	1215.28	283
GFP	B	544.174	283
Hoechst	B	1388.09	283
mRuby2	B	1106.13	284
GFP	B	459.674	284
Hoechst	B	1244.5	284
mRuby2	B	1276.78	285
GFP	B	471.435	285
Hoechst	B	1428.3	285
mRuby2	B	2445.85	286
GFP	B	425.761	286
Hoechst	B	1483.48	286
mRuby2	B	2379.24	287
GFP	B	284.37	287
Hoechst	B	1443.91	287
mRuby2	B	2810.35	288
GFP	B	275.37	288
Hoechst	B	1728.33	288
mRuby2	B	2225.91	289
GFP	B	241.674	289
Hoechst	B	1138.83	289
mRuby2	B	887.022	290
GFP	B	222.043	290
Hoechst	B	1624.02	290
mRuby2	B	591.696	291
GFP	B	219.587	291
Hoechst	B	1300.93	291
mRuby2	B	559.957	292
GFP	B	224.609	292
Hoechst	B	1391.46	292
mRuby2	B	566.543	293
GFP	B	243.848	293
Hoechst	B	1475.37	293
mRuby2	B	569.63	294
GFP	B	333.13	294
Hoechst	B	977.826	294
mRuby2	B	352.587	295
GFP	B	351.587	295
Hoechst	B	1453.85	295
mRuby2	B	433.696	296
GFP	B	548.913	296
Hoechst	B	1702.63	296
mRuby2	B	667	297
GFP	B	907.043	297
Hoechst	B	1582.76	297
mRuby2	B	699.739	298
GFP	B	843.5	298
Hoechst	B	1516.28	298
mRuby2	B	645.717	299
GFP	B	688.326	299
Hoechst	B	1731.65	299
mRuby2	B	654.109	300
GFP	B	812.652	300
Hoechst	B	1679.02	300
mRuby2	B	737.717	301
GFP	B	546.804	301
Hoechst	B	1554.37	301
mRuby2	B	775.826	302
GFP	B	343.239	302
Hoechst	B	1607.93	302
mRuby2	B	683.304	303
GFP	B	312.283	303
Hoechst	B	2076.02	303
mRuby2	B	634.913	304
GFP	B	323.587	304
Hoechst	B	1743.48	304
mRuby2	B	664.913	305
GFP	B	380.478	305
Hoechst	B	1935.43	305
mRuby2	B	487.674	306
GFP	B	434.283	306
Hoechst	B	1810.5	306
mRuby2	B	468.87	307
GFP	B	419.326	307
Hoechst	B	1334.37	307
mRuby2	B	761.913	308
GFP	B	441.13	308
Hoechst	B	1560.3	308
mRuby2	B	748.5	309
GFP	B	719.696	309
Hoechst	B	1504.8	309
mRuby2	B	847.783	310
GFP	B	948.043	310
Hoechst	B	1840.22	310
mRuby2	B	803.087	311
GFP	B	931.826	311
Hoechst	B	1376.91	311
mRuby2	B	854.413	312
GFP	B	487.522	312
Hoechst	B	1300.61	312
mRuby2	B	647.326	313
GFP	B	391.522	313
Hoechst	B	1465.5	313
mRuby2	B	680.826	314
GFP	B	256.5	314
Hoechst	B	1377.02	314
mRuby2	B	813.283	315
GFP	B	285.087	315
Hoechst	B	1773.26	315
mRuby2	B	837.391	316
GFP	B	260.565	316
Hoechst	B	1517.33	316
mRuby2	B	914.522	317
GFP	B	336.065	317
Hoechst	B	1302.46	317
mRuby2	B	777.957	318
GFP	B	449.283	318
Hoechst	B	1541.96	318
mRuby2	B	859.761	319
GFP	B	452.565	319
Hoechst	B	1477.76	319
mRuby2	B	795.043	320
GFP	B	294.478	320
Hoechst	B	1481.72	320
mRuby2	B	1308.11	321
GFP	B	318.913	321
Hoechst	B	1510.78	321
mRuby2	B	1172.59	322
GFP	B	398.022	322
Hoechst	B	1523.02	322
mRuby2	B	803.957	323
GFP	B	455.761	323
Hoechst	B	1512.37	323
mRuby2	B	743	324
GFP	B	293.87	324
Hoechst	B	1815.09	324
mRuby2	B	770.587	325
GFP	B	366.413	325
Hoechst	B	1577.35	325
mRuby2	B	1275.04	326
GFP	B	320.37	326
Hoechst	B	1344.41	326
mRuby2	B	1395.22	327
GFP	B	231.457	327
Hoechst	B	1417.04	327
mRuby2	B	1509.59	328
GFP	B	220.783	328
Hoechst	B	1683.74	328
mRuby2	B	1224.85	329
GFP	B	236.935	329
Hoechst	B	1437.22	329
mRuby2	B	860.022	330
GFP	B	229.304	330
Hoechst	B	1495.65	330
mRuby2	B	701.217	331
GFP	B	229.783	331
Hoechst	B	1699	331
mRuby2	B	765.022	332
GFP	B	266.848	332
Hoechst	B	1388.43	332
mRuby2	B	913.674	333
GFP	B	250.565	333
Hoechst	B	1469.93	333
mRuby2	B	753.804	334
GFP	B	339.891	334
Hoechst	B	1262.2	334
mRuby2	B	470.739	335
GFP	B	485.304	335
Hoechst	B	1192.26	335
mRuby2	B	461.804	336
GFP	B	511.717	336
Hoechst	B	1328.5	336
mRuby2	B	559.174	337
GFP	B	869.13	337
Hoechst	B	1534.07	337
mRuby2	B	769.457	338
GFP	B	1131.59	338
Hoechst	B	1469.96	338
mRuby2	B	691.609	339
GFP	B	906.261	339
Hoechst	B	1718.35	339
mRuby2	B	783.609	340
GFP	B	573.37	340
Hoechst	B	1718.22	340
mRuby2	B	783.674	341
GFP	B	438.609	341
Hoechst	B	1714.67	341
mRuby2	B	900.022	342
GFP	B	325.37	342
Hoechst	B	1842.46	342
mRuby2	B	709.674	343
GFP	B	289.109	343
Hoechst	B	1719.83	343
mRuby2	B	527.5	344
GFP	B	278.435	344
Hoechst	B	1860.83	344
mRuby2	B	439.761	345
GFP	B	280.326	345
Hoechst	B	1557.8	345
mRuby2	B	526.804	346
GFP	B	291.413	346
Hoechst	B	1367.85	346
mRuby2	B	575.5	347
GFP	B	366.783	347
Hoechst	B	1811.46	347
mRuby2	B	693.522	348
GFP	B	704.239	348
Hoechst	B	1320.04	348
mRuby2	B	835.761	349
GFP	B	1016.96	349
Hoechst	B	1669.3	349
mRuby2	B	704.565	350
GFP	B	1348.04	350
Hoechst	B	1377.22	350
mRuby2	B	746.804	351
GFP	B	1179.41	351
Hoechst	B	1564.5	351
mRuby2	B	702.565	352
GFP	B	471.37	352
Hoechst	B	1288.7	352
mRuby2	B	613.696	353
GFP	B	262.826	353
Hoechst	B	1350.43	353
mRuby2	B	576.239	354
GFP	B	330.783	354
Hoechst	B	1626.89	354
mRuby2	B	784.37	355
GFP	B	263.043	355
Hoechst	B	1666.43	355
mRuby2	B	834.217	356
GFP	B	345.978	356
Hoechst	B	1678.54	356
mRuby2	B	683.022	357
GFP	B	430.609	357
Hoechst	B	1599.78	357
mRuby2	B	746.739	358
GFP	B	812.13	358
Hoechst	B	1644.59	358
mRuby2	B	603.283	359
GFP	B	540.565	359
Hoechst	B	1607.7	359
mRuby2	B	705.717	360
GFP	B	384.739	360
Hoechst	B	1291.87	360
mRuby2	B	808.63	361
GFP	B	324.022	361
Hoechst	B	1226.59	361
mRuby2	B	755.978	362
GFP	B	323.891	362
Hoechst	B	1429	362
mRuby2	B	673.13	363
GFP	B	245.804	363
Hoechst	B	1432.22	363
mRuby2	B	582.913	364
GFP	B	241.609	364
Hoechst	B	1525.02	364
mRuby2	B	526.739	365
GFP	B	346.978	365
Hoechst	B	1346.74	365
mRuby2	B	669.5	366
GFP	B	293.957	366
Hoechst	B	1708.39	366
mRuby2	B	891.13	367
GFP	B	292.022	367
Hoechst	B	1539.96	367
mRuby2	B	1098.61	368
GFP	B	218.848	368
Hoechst	B	1342	368
mRuby2	B	803.391	369
GFP	B	209.109	369
Hoechst	B	1356.39	369
mRuby2	B	626.217	370
GFP	B	306.261	370
Hoechst	B	1521.17	370
mRuby2	B	611.391	371
GFP	B	187.13	371
Hoechst	B	1383.93	371
mRuby2	B	629.957	372
GFP	B	241.587	372
Hoechst	B	1528.61	372
mRuby2	B	875.674	373
GFP	B	331.239	373
Hoechst	B	1235.93	373
mRuby2	B	853.957	374
GFP	B	401.848	374
Hoechst	B	1370.15	374
mRuby2	B	460.826	375
GFP	B	516.957	375
Hoechst	B	1370.07	375
mRuby2	B	470	376
GFP	B	709.674	376
Hoechst	B	1677.7	376
mRuby2	B	530.043	377
GFP	B	588.239	377
Hoechst	B	1661.76	377
mRuby2	B	697.674	378
GFP	B	605.609	378
Hoechst	B	1537.33	378
mRuby2	B	675.152	379
GFP	B	874.283	379
Hoechst	B	1583.76	379
mRuby2	B	959.174	380
GFP	B	537.63	380
Hoechst	B	1783.57	380
mRuby2	B	952.565	381
GFP	B	456.152	381
Hoechst	B	1457.91	381
mRuby2	B	1070.04	382
GFP	B	463.348	382
Hoechst	B	1954.37	382
mRuby2	B	782.261	383
GFP	B	354.674	383
Hoechst	B	1510.65	383
mRuby2	B	509.761	384
GFP	B	298.739	384
Hoechst	B	1691.7	384
mRuby2	B	611.196	385
GFP	B	227.543	385
Hoechst	B	1754.24	385
mRuby2	B	661.674	386
GFP	B	306.978	386
Hoechst	B	1161.57	386
mRuby2	B	715.478	387
GFP	B	352.239	387
Hoechst	B	1131	387
mRuby2	B	879.913	388
GFP	B	704.326	388
Hoechst	B	1408.61	388
mRuby2	B	1006.48	389
GFP	B	1262.04	389
Hoechst	B	1505	389
mRuby2	B	747.087	390
GFP	B	1382.33	390
Hoechst	B	2052.15	390
mRuby2	B	650.761	391
GFP	B	806.696	391
Hoechst	B	1742.85	391
mRuby2	B	645.022	392
GFP	B	463.087	392
Hoechst	B	1355.41	392
mRuby2	B	495.261	393
GFP	B	321.783	393
Hoechst	B	1307.72	393
mRuby2	B	506.804	394
GFP	B	303.413	394
Hoechst	B	1200.24	394
mRuby2	B	775.804	395
GFP	B	254.196	395
Hoechst	B	1420.93	395
mRuby2	B	702.957	396
GFP	B	276.848	396
Hoechst	B	1314.35	396
mRuby2	B	738.891	397
GFP	B	529.478	397
Hoechst	B	1606.33	397
mRuby2	B	899.239	398
GFP	B	580.37	398
Hoechst	B	1811.3	398
mRuby2	B	402.565	399
GFP	B	615.848	399
Hoechst	B	1572.48	399
mRuby2	B	653.152	400
GFP	B	595.891	400
Hoechst	B	1380.65	400
mRuby2	B	771.522	401
GFP	B	385.391	401
Hoechst	B	1442.17	401
mRuby2	B	593.391	402
GFP	B	239.5	402
Hoechst	B	1248.15	402
mRuby2	B	509.109	403
GFP	B	184.152	403
Hoechst	B	1628.17	403
mRuby2	B	503.63	404
GFP	B	259.348	404
Hoechst	B	1251.41	404
mRuby2	B	548.957	405
GFP	B	349.174	405
Hoechst	B	1511.28	405
mRuby2	B	629.283	406
GFP	B	355.087	406
Hoechst	B	1817.48	406
mRuby2	B	1119.39	407
GFP	B	373.63	407
Hoechst	B	1522.35	407
mRuby2	B	1116.41	408
GFP	B	359.543	408
Hoechst	B	1413.02	408
mRuby2	B	1073.74	409
GFP	B	356.304	409
Hoechst	B	1521.17	409
mRuby2	B	685.739	410
GFP	B	252.109	410
Hoechst	B	1641.59	410
mRuby2	B	698.609	411
GFP	B	354.783	411
Hoechst	B	1558.5	411
mRuby2	B	674.326	412
GFP	B	372.696	412
Hoechst	B	1107.22	412
mRuby2	B	568.696	413
GFP	B	347.652	413
Hoechst	B	1039.24	413
mRuby2	B	519.848	414
GFP	B	326.587	414
Hoechst	B	1409.91	414
mRuby2	B	634.391	415
GFP	B	528.391	415
Hoechst	B	1373.09	415
mRuby2	B	574.348	416
GFP	B	530.63	416
Hoechst	B	1676.96	416
mRuby2	B	641.587	417
GFP	B	525.261	417
Hoechst	B	1504.46	417
mRuby2	B	860.739	418
GFP	B	704.152	418
Hoechst	B	1542.46	418
mRuby2	B	881.848	419
GFP	B	978.891	419
Hoechst	B	1785.3	419
mRuby2	B	915.522	420
GFP	B	832.957	420
Hoechst	B	2027.22	420
mRuby2	B	999.435	421
GFP	B	504.783	421
Hoechst	B	1618.7	421
mRuby2	B	989.413	422
GFP	B	442.587	422
Hoechst	B	1516.63	422
mRuby2	B	770.696	423
GFP	B	390.283	423
Hoechst	B	1909.74	423
mRuby2	B	560.152	424
GFP	B	322.652	424
Hoechst	B	1367.91	424
mRuby2	B	741.739	425
GFP	B	271.565	425
Hoechst	B	1682.65	425
mRuby2	B	798.109	426
GFP	B	331.435	426
Hoechst	B	1719.52	426
mRuby2	B	766.174	427
GFP	B	333.63	427
Hoechst	B	1726.96	427
mRuby2	B	966.957	428
GFP	B	505.239	428
Hoechst	B	1588.04	428
mRuby2	B	926.152	429
GFP	B	895.761	429
Hoechst	B	1934.07	429
mRuby2	B	758.391	430
GFP	B	1056.96	430
Hoechst	B	1349.3	430
mRuby2	B	632.152	431
GFP	B	811.152	431
Hoechst	B	1406.13	431
mRuby2	B	634.087	432
GFP	B	451.913	432
Hoechst	B	1862.76	432
mRuby2	B	712.587	433
GFP	B	323.413	433
Hoechst	B	1112.37	433
mRuby2	B	762.978	434
GFP	B	233.37	434
Hoechst	B	1347.72	434
mRuby2	B	737.152	435
GFP	B	278.87	435
Hoechst	B	1666.52	435
mRuby2	B	529.478	436
GFP	B	216.891	436
Hoechst	B	1527.72	436
mRuby2	B	525.261	437
GFP	B	327.087	437
Hoechst	B	1578.33	437
mRuby2	B	579.826	438
GFP	B	336.761	438
Hoechst	B	1879.22	438
mRuby2	B	422.239	439
GFP	B	335.087	439
Hoechst	B	1595.33	439
mRuby2	B	766.413	440
GFP	B	479.848	440
Hoechst	B	1769.11	440
mRuby2	B	778.935	441
GFP	B	295.109	441
Hoechst	B	1463.76	441
mRuby2	B	689.457	442
GFP	B	204.63	442
Hoechst	B	1752.78	442
mRuby2	B	548.087	443
GFP	B	251.565	443
Hoechst	B	1642.11	443
mRuby2	B	512.109	444
GFP	B	296.37	444
Hoechst	B	1263.98	444
mRuby2	B	700.587	445
GFP	B	298	445
Hoechst	B	1496.72	445
mRuby2	B	1001.33	446
GFP	B	492.674	446
Hoechst	B	1198.57	446
mRuby2	B	2367.09	447
GFP	B	297.891	447
Hoechst	B	1844.89	447
mRuby2	B	2549.78	448
GFP	B	246.783	448
Hoechst	B	1268.72	448
mRuby2	B	1329.7	449
GFP	B	282.783	449
Hoechst	B	1624.5	449
mRuby2	B	576.761	450
GFP	B	231.978	450
Hoechst	B	1763.54	450
mRuby2	B	521.283	451
GFP	B	269.587	451
Hoechst	B	1656.41	451
mRuby2	B	662.022	452
GFP	B	290.652	452
Hoechst	B	1537.83	452
mRuby2	B	593.674	453
GFP	B	264.696	453
Hoechst	B	1523.8	453
mRuby2	B	539.087	454
GFP	B	296.152	454
Hoechst	B	1442.13	454
mRuby2	B	607.13	455
GFP	B	366.152	455
Hoechst	B	1712.61	455
mRuby2	B	567.543	456
GFP	B	316.152	456
Hoechst	B	1595.7	456
mRuby2	B	924.543	457
GFP	B	406.261	457
Hoechst	B	1627.59	457
mRuby2	B	1157.93	458
GFP	B	646.174	458
Hoechst	B	1455.8	458
mRuby2	B	1173.2	459
GFP	B	1182.39	459
Hoechst	B	1916.85	459
mRuby2	B	950.196	460
GFP	B	1542.28	460
Hoechst	B	2135.59	460
mRuby2	B	889.717	461
GFP	B	616.87	461
Hoechst	B	1897.26	461
mRuby2	B	739.935	462
GFP	B	339.283	462
Hoechst	B	1715.02	462
mRuby2	B	711.239	463
GFP	B	313.283	463
Hoechst	B	1387.46	463
mRuby2	B	682.391	464
GFP	B	289.174	464
Hoechst	B	1445.13	464
mRuby2	B	1130.67	465
GFP	B	325.848	465
Hoechst	B	1595.09	465
mRuby2	B	980.478	466
GFP	B	307.348	466
Hoechst	B	1439.85	466
mRuby2	B	788.913	467
GFP	B	349.217	467
Hoechst	B	1485.15	467
mRuby2	B	775.609	468
GFP	B	397.826	468
Hoechst	B	1207.28	468
mRuby2	B	890.652	469
GFP	B	695.435	469
Hoechst	B	1801.2	469
mRuby2	B	727.783	470
GFP	B	1077.85	470
Hoechst	B	1524.8	470
mRuby2	B	656.609	471
GFP	B	1033.72	471
Hoechst	B	1326.2	471
mRuby2	B	641.804	472
GFP	B	690.674	472
Hoechst	B	1739.17	472
mRuby2	B	1014.17	473
GFP	B	366.283	473
Hoechst	B	1378.24	473
mRuby2	B	1434.02	474
GFP	B	212.217	474
Hoechst	B	1350.43	474
mRuby2	B	991.5	475
GFP	B	268.587	475
Hoechst	B	1241	475
mRuby2	B	789.239	476
GFP	B	225.587	476
Hoechst	B	1866.04	476
mRuby2	B	601.717	477
GFP	B	283.087	477
Hoechst	B	1699.46	477
mRuby2	B	591.522	478
GFP	B	270	478
Hoechst	B	1999.33	478
mRuby2	B	514.565	479
GFP	B	324.783	479
Hoechst	B	1655.46	479
mRuby2	B	898.826	480
GFP	B	444.543	480
Hoechst	B	1526.61	480
mRuby2	B	802.783	481
GFP	B	275.543	481
Hoechst	B	1629.98	481
mRuby2	B	680.109	482
GFP	B	222.022	482
Hoechst	B	1488.39	482
mRuby2	B	602.848	483
GFP	B	201.13	483
Hoechst	B	1652.93	483
mRuby2	B	508.913	484
GFP	B	184.37	484
Hoechst	B	1700.54	484
mRuby2	B	753.261	485
GFP	B	245.565	485
Hoechst	B	1276.24	485
mRuby2	B	1580.54	486
GFP	B	266.217	486
Hoechst	B	1436.98	486
mRuby2	B	3664.7	487
GFP	B	229.913	487
Hoechst	B	1327.02	487
mRuby2	B	3644.7	488
GFP	B	293.978	488
Hoechst	B	1651.17	488
mRuby2	B	1216.02	489
GFP	B	248.152	489
Hoechst	B	1637.52	489
mRuby2	B	732.978	490
GFP	B	266.609	490
Hoechst	B	1483.24	490
mRuby2	B	618.543	491
GFP	B	257.565	491
Hoechst	B	1702.43	491
mRuby2	B	844.413	492
GFP	B	269.413	492
Hoechst	B	1309.5	492
mRuby2	B	580	493
GFP	B	263.674	493
Hoechst	B	1688.35	493
mRuby2	B	505.957	494
GFP	B	248.761	494
Hoechst	B	1467.41	494
mRuby2	B	515.043	495
GFP	B	256.5	495
Hoechst	B	1587.07	495
mRuby2	B	619.261	496
GFP	B	389.848	496
Hoechst	B	1607.39	496
mRuby2	B	850.109	497
GFP	B	350.043	497
Hoechst	B	1696.85	497
mRuby2	B	969.391	498
GFP	B	526.348	498
Hoechst	B	1622.61	498
mRuby2	B	1503.7	499
GFP	B	1008.91	499
Hoechst	B	1752.74	499
mRuby2	B	1134.26	500
GFP	B	1340.17	500
Hoechst	B	2216.2	500
mRuby2	B	927.087	501
GFP	B	592.043	501
Hoechst	B	1788.72	501
mRuby2	B	922.261	502
GFP	B	323.239	502
Hoechst	B	1595.93	502
mRuby2	B	792.913	503
GFP	B	365.174	503
Hoechst	B	1472.02	503
mRuby2	B	876.674	504
GFP	B	271.283	504
Hoechst	B	1587.5	504
mRuby2	B	1267.91	505
GFP	B	289.478	505
Hoechst	B	1696	505
mRuby2	B	1064.43	506
GFP	B	281.87	506
Hoechst	B	1537.8	506
mRuby2	B	793.978	507
GFP	B	271.304	507
Hoechst	B	1702.59	507
mRuby2	B	722.087	508
GFP	B	351.239	508
Hoechst	B	1512.72	508
mRuby2	B	692.87	509
GFP	B	469.217	509
Hoechst	B	1266.54	509
mRuby2	B	750.565	510
GFP	B	630.217	510
Hoechst	B	1385.13	510
mRuby2	B	849.783	511
GFP	B	616.239	511
Hoechst	B	1353.22	511
mRuby2	B	797.196	512
GFP	B	530.717	512
Hoechst	B	1446.26	512
mRuby2	B	1843.24	513
GFP	B	379.87	513
Hoechst	B	1389.17	513
mRuby2	B	3124.48	514
GFP	B	307.804	514
Hoechst	B	1288.04	514
mRuby2	B	1784.5	515
GFP	B	294.043	515
Hoechst	B	1548.85	515
mRuby2	B	919.37	516
GFP	B	297.674	516
Hoechst	B	1792.35	516
mRuby2	B	671.804	517
GFP	B	314.609	517
Hoechst	B	1461.5	517
mRuby2	B	735.109	518
GFP	B	369	518
Hoechst	B	1791.17	518
mRuby2	B	533.196	519
GFP	B	328.087	519
Hoechst	B	1572.8	519
mRuby2	B	1005.11	520
GFP	B	281.957	520
Hoechst	B	1515.43	520
mRuby2	B	1179.09	521
GFP	B	253.696	521
Hoechst	B	1857.15	521
mRuby2	B	953.043	522
GFP	B	274.674	522
Hoechst	B	1716.09	522
mRuby2	B	791.522	523
GFP	B	196.804	523
Hoechst	B	1605.83	523
mRuby2	B	633.696	524
GFP	B	227.043	524
Hoechst	B	1421.37	524
mRuby2	B	732.087	525
GFP	B	245.935	525
Hoechst	B	1902.87	525
mRuby2	B	1052.98	526
GFP	B	259.152	526
Hoechst	B	1797.22	526
mRuby2	B	2065.96	527
GFP	B	256.065	527
Hoechst	B	1459.98	527
mRuby2	B	1578.07	528
GFP	B	272.196	528
Hoechst	B	1657.74	528
mRuby2	B	904.109	529
GFP	B	364.935	529
Hoechst	B	1808.46	529
mRuby2	B	633.217	530
GFP	B	379.87	530
Hoechst	B	1498.7	530
mRuby2	B	854.326	531
GFP	B	310.217	531
Hoechst	B	1773.96	531
mRuby2	B	889.587	532
GFP	B	322.261	532
Hoechst	B	1696.98	532
mRuby2	B	664.63	533
GFP	B	322.457	533
Hoechst	B	1317.2	533
mRuby2	B	385.022	534
GFP	B	253.717	534
Hoechst	B	1403.37	534
mRuby2	B	419.13	535
GFP	B	324.826	535
Hoechst	B	1600.93	535
mRuby2	B	429.391	536
GFP	B	418.609	536
Hoechst	B	1506.7	536
mRuby2	B	592.761	537
GFP	B	409.848	537
Hoechst	B	1832.07	537
mRuby2	B	1077.63	538
GFP	B	585.5	538
Hoechst	B	1889.11	538
mRuby2	B	1083.11	539
GFP	B	1039.85	539
Hoechst	B	2025.83	539
mRuby2	B	805.043	540
GFP	B	1149.96	540
Hoechst	B	1786.87	540
mRuby2	B	648.326	541
GFP	B	738.391	541
Hoechst	B	1964.59	541
mRuby2	B	962.783	542
GFP	B	419.696	542
Hoechst	B	1777.22	542
mRuby2	B	724.239	543
GFP	B	273.674	543
Hoechst	B	1742.13	543
mRuby2	B	847.348	544
GFP	B	265.543	544
Hoechst	B	1725.2	544
mRuby2	B	936.174	545
GFP	B	261.87	545
Hoechst	B	1662.33	545
mRuby2	B	1043.2	546
GFP	B	265.63	546
Hoechst	B	1384.57	546
mRuby2	B	827.413	547
GFP	B	291.13	547
Hoechst	B	1357.8	547
mRuby2	B	800.565	548
GFP	B	394.696	548
Hoechst	B	1502.48	548
mRuby2	B	778.935	549
GFP	B	436.326	549
Hoechst	B	1176.28	549
mRuby2	B	769.565	550
GFP	B	590.37	550
Hoechst	B	1270.65	550
mRuby2	B	736.848	551
GFP	B	435.891	551
Hoechst	B	1495.57	551
mRuby2	B	910.283	552
GFP	B	426.652	552
Hoechst	B	1574.04	552
mRuby2	B	1450.09	553
GFP	B	279.804	553
Hoechst	B	1190.33	553
mRuby2	B	2736.28	554
GFP	B	335.109	554
Hoechst	B	1458.72	554
mRuby2	B	1615.3	555
GFP	B	256.174	555
Hoechst	B	1381.85	555
mRuby2	B	756.196	556
GFP	B	507.065	556
Hoechst	B	1694.7	556
mRuby2	B	590	557
GFP	B	494.348	557
Hoechst	B	1483.3	557
mRuby2	B	572.587	558
GFP	B	405.935	558
Hoechst	B	1963.57	558
mRuby2	B	491.543	559
GFP	B	347.087	559
Hoechst	B	1758.52	559
mRuby2	B	1203.83	560
GFP	B	215.543	560
Hoechst	B	1889.46	560
mRuby2	B	1326.15	561
GFP	B	257.674	561
Hoechst	B	1761.52	561
mRuby2	B	964.826	562
GFP	B	239.565	562
Hoechst	B	1403.46	562
mRuby2	B	641.283	563
GFP	B	262.435	563
Hoechst	B	1544.5	563
mRuby2	B	568.783	564
GFP	B	214.87	564
Hoechst	B	1749.89	564
mRuby2	B	531.065	565
GFP	B	261.826	565
Hoechst	B	1384.63	565
mRuby2	B	704.826	566
GFP	B	252.891	566
Hoechst	B	1836.74	566
mRuby2	B	1040.7	567
GFP	B	250.348	567
Hoechst	B	1740.04	567
mRuby2	B	1099.87	568
GFP	B	350.326	568
Hoechst	B	1673.83	568
mRuby2	B	937.152	569
GFP	B	470.152	569
Hoechst	B	1403.8	569
mRuby2	B	704.674	570
GFP	B	849.478	570
Hoechst	B	1770	570
mRuby2	B	865.196	571
GFP	B	684.978	571
Hoechst	B	1788.52	571
mRuby2	B	751.457	572
GFP	B	428.848	572
Hoechst	B	1630.89	572
mRuby2	B	488.5	573
GFP	B	349.587	573
Hoechst	B	1901.37	573
mRuby2	B	385.13	574
GFP	B	643.587	574
Hoechst	B	1570.33	574
mRuby2	B	439.674	575
GFP	B	486.935	575
Hoechst	B	1413.87	575
mRuby2	B	442.391	576
GFP	B	595.065	576
Hoechst	B	1511.37	576
mRuby2	B	540.196	577
GFP	B	560.261	577
Hoechst	B	1893.37	577
mRuby2	B	715.391	578
GFP	B	530.565	578
Hoechst	B	1725.76	578
mRuby2	B	701.739	579
GFP	B	797.043	579
Hoechst	B	1827.57	579
mRuby2	B	797.565	580
GFP	B	998.413	580
Hoechst	B	1885.3	580
mRuby2	B	755.826	581
GFP	B	425.587	581
Hoechst	B	2160.74	581
mRuby2	B	653.217	582
GFP	B	382.109	582
Hoechst	B	1852.5	582
mRuby2	B	739.978	583
GFP	B	328.022	583
Hoechst	B	1368.74	583
mRuby2	B	611.935	584
GFP	B	223.239	584
Hoechst	B	1610.3	584
mRuby2	B	624.326	585
GFP	B	246.109	585
Hoechst	B	1609.24	585
mRuby2	B	665.304	586
GFP	B	279.087	586
Hoechst	B	1700.37	586
mRuby2	B	768.587	587
GFP	B	261.087	587
Hoechst	B	1564.17	587
mRuby2	B	759.674	588
GFP	B	263.848	588
Hoechst	B	1337.07	588
mRuby2	B	711.283	589
GFP	B	438.783	589
Hoechst	B	1529.3	589
mRuby2	B	862.957	590
GFP	B	545.5	590
Hoechst	B	1465.52	590
mRuby2	B	779.717	591
GFP	B	369.913	591
Hoechst	B	1219.76	591
mRuby2	B	715.283	592
GFP	B	369.13	592
Hoechst	B	1112.89	592
mRuby2	B	819.891	593
GFP	B	225.261	593
Hoechst	B	1188.93	593
mRuby2	B	943.326	594
GFP	B	213.087	594
Hoechst	B	1339.83	594
mRuby2	B	949.978	595
GFP	B	247.5	595
Hoechst	B	1544.37	595
mRuby2	B	778.913	596
GFP	B	337.696	596
Hoechst	B	1744.02	596
mRuby2	B	571.087	597
GFP	B	350.63	597
Hoechst	B	1947.76	597
mRuby2	B	505.717	598
GFP	B	314.022	598
Hoechst	B	1508.54	598
mRuby2	B	533.87	599
GFP	B	320.5	599
Hoechst	B	1335.61	599
mRuby2	B	734.891	600
GFP	B	224.413	600
Hoechst	B	1635.22	600
mRuby2	B	622.239	601
GFP	B	181.478	601
Hoechst	B	1497.57	601
mRuby2	B	633.87	602
GFP	B	226.087	602
Hoechst	B	1678.41	602
mRuby2	B	522.043	603
GFP	B	252.978	603
Hoechst	B	1591.85	603
mRuby2	B	573.935	604
GFP	B	286.739	604
Hoechst	B	1712.3	604
mRuby2	B	673.457	605
GFP	B	301.935	605
Hoechst	B	1940.35	605
mRuby2	B	754.891	606
GFP	B	298.261	606
Hoechst	B	1258.24	606
mRuby2	B	1082.98	607
GFP	B	289.261	607
Hoechst	B	1691.67	607
mRuby2	B	860.065	608
GFP	B	356.696	608
Hoechst	B	1618.37	608
mRuby2	B	901.217	609
GFP	B	386.783	609
Hoechst	B	1584.52	609
mRuby2	B	802.978	610
GFP	B	1224.3	610
Hoechst	B	1705.83	610
mRuby2	B	725.826	611
GFP	B	857.065	611
Hoechst	B	1854.65	611
mRuby2	B	570.587	612
GFP	B	723.043	612
Hoechst	B	1782.76	612
mRuby2	B	451.5	613
GFP	B	800.891	613
Hoechst	B	1987.15	613
mRuby2	B	376.283	614
GFP	B	1026.41	614
Hoechst	B	1831.43	614
mRuby2	B	470.261	615
GFP	B	1189.17	615
Hoechst	B	1718.48	615
mRuby2	B	391.391	616
GFP	B	937.283	616
Hoechst	B	2231.93	616
mRuby2	B	654.543	617
GFP	B	651.087	617
Hoechst	B	1837.02	617
mRuby2	B	718.196	618
GFP	B	655.217	618
Hoechst	B	2214.09	618
mRuby2	B	828.13	619
GFP	B	993.196	619
Hoechst	B	1839.76	619
mRuby2	B	890.783	620
GFP	B	746.696	620
Hoechst	B	2205.83	620
mRuby2	B	925.891	621
GFP	B	539.022	621
Hoechst	B	1851.52	621
mRuby2	B	647.848	622
GFP	B	356.304	622
Hoechst	B	1397.11	622
mRuby2	B	625.391	623
GFP	B	265.522	623
Hoechst	B	1848.22	623
mRuby2	B	475.783	624
GFP	B	250.674	624
Hoechst	B	1534.48	624
mRuby2	B	556.5	625
GFP	B	217.891	625
Hoechst	B	1601.3	625
mRuby2	B	511.239	626
GFP	B	290.761	626
Hoechst	B	1325.24	626
mRuby2	B	497.196	627
GFP	B	253.022	627
Hoechst	B	1590.04	627
mRuby2	B	474	628
GFP	B	360.087	628
Hoechst	B	1261.89	628
mRuby2	B	733.913	629
GFP	B	422.652	629
Hoechst	B	1657.07	629
mRuby2	B	1095.3	630
GFP	B	502.413	630
Hoechst	B	1331.48	630
mRuby2	B	1326.85	631
GFP	B	330.109	631
Hoechst	B	1427.57	631
mRuby2	B	773.913	632
GFP	B	225.457	632
Hoechst	B	1589.09	632
mRuby2	B	691.174	633
GFP	B	210.457	633
Hoechst	B	1448.57	633
mRuby2	B	744.652	634
GFP	B	214.283	634
Hoechst	B	946.239	634
mRuby2	B	881.652	635
GFP	B	202.174	635
Hoechst	B	1444.41	635
mRuby2	B	1113.7	636
GFP	B	306.826	636
Hoechst	B	1457	636
mRuby2	B	964.391	637
GFP	B	232.522	637
Hoechst	B	1336.2	637
mRuby2	B	653.174	638
GFP	B	299.413	638
Hoechst	B	1811.8	638
mRuby2	B	630.283	639
GFP	B	270.565	639
Hoechst	B	1976.26	639
mRuby2	B	577.326	640
GFP	B	244.543	640
Hoechst	B	1988.09	640
mRuby2	B	575.935	641
GFP	B	240.783	641
Hoechst	B	1598.22	641
mRuby2	B	618.848	642
GFP	B	229.174	642
Hoechst	B	1501.93	642
mRuby2	B	678.935	643
GFP	B	295.87	643
Hoechst	B	1660.09	643
mRuby2	B	641.587	644
GFP	B	395.978	644
Hoechst	B	2011.87	644
mRuby2	B	788	645
GFP	B	502.022	645
Hoechst	B	1645.48	645
mRuby2	B	826.5	646
GFP	B	615.761	646
Hoechst	B	1602.33	646
mRuby2	B	828.63	647
GFP	B	466.109	647
Hoechst	B	1690	647
mRuby2	B	861.435	648
GFP	B	296.304	648
Hoechst	B	1441.96	648
mRuby2	B	618.457	649
GFP	B	329.087	649
Hoechst	B	2029.35	649
mRuby2	B	779.239	650
GFP	B	745.522	650
Hoechst	B	1919.98	650
mRuby2	B	999.609	651
GFP	B	709.652	651
Hoechst	B	1604.8	651
mRuby2	B	693.826	652
GFP	B	825.87	652
Hoechst	B	1637.67	652
mRuby2	B	468.848	653
GFP	B	973.326	653
Hoechst	B	1618.8	653
mRuby2	B	456.109	654
GFP	B	912.174	654
Hoechst	B	1932.17	654
mRuby2	B	548.239	655
GFP	B	702.152	655
Hoechst	B	1661.11	655
mRuby2	B	649.174	656
GFP	B	927.087	656
Hoechst	B	2033.52	656
mRuby2	B	658.217	657
GFP	B	809.957	657
Hoechst	B	2053.67	657
mRuby2	B	669.087	658
GFP	B	622.935	658
Hoechst	B	2095.28	658
mRuby2	B	882.435	659
GFP	B	861.587	659
Hoechst	B	1764.46	659
mRuby2	B	978.913	660
GFP	B	780.478	660
Hoechst	B	2600.57	660
mRuby2	B	914.065	661
GFP	B	552.565	661
Hoechst	B	1513.28	661
mRuby2	B	717.478	662
GFP	B	290.804	662
Hoechst	B	1575.5	662
mRuby2	B	619.87	663
GFP	B	281.565	663
Hoechst	B	1190.61	663
mRuby2	B	604.304	664
GFP	B	244.022	664
Hoechst	B	1494.17	664
mRuby2	B	706.5	665
GFP	B	207.13	665
Hoechst	B	1388.13	665
mRuby2	B	673.978	666
[truncated: 22,001 more rows]

## Sheet: FigS6cd
rep	time (h)	[Ampicillin] (mg/mL)	GFP shift (Î¼m)	RFP shift (Î¼m)
1	0	0	0
1	2	0	19.119
1	4	0	71.7519
1	6	0	133.886
1	8	0	231.306
2	0	0	0
2	2	0	20.0227
2	4	0	71.4791
2	6	0	137.967
2	8	0	223.998
3	0	0	0
3	2	0	22.524
3	4	0	75.9697
3	6	0	140.146
3	8	0	204.08
1	0	0		0
1	2	0		5.63244
1	4	0		14.2206
1	6	0		29.2055
1	8	0		46.4219
2	0	0		0
2	2	0		4.68029
2	4	0		18.4853
2	6	0		37.7305
2	8	0		56.6754
3	0	0		0
3	2	0		2.7651
3	4	0		13.8335
3	6	0		33.642
3	8	0		60.8541

[truncated: 4 more sheets: FigS6ef, FigS8ab, FigS8cd, FigS8ef]
